# Supplementary material for: The safety and efficacy of systemic delivery of a new liver-de-targeted TGFβ signaling inhibiting adenovirus in an immunocompetent triple negative mouse mammary tumor model
Source: Cancer Gene Ther. 2024 Jan 24;31(4):574–85. doi: 10.1038/s41417-024-00735-1 (PMC11016465; doi:10.1038/s41417-024-00735-1)
Supplement: Supplementary file 2 — Supplementary tables [file 41417_2024_735_MOESM2_ESM.xlsx]

## Sheet: Table 1 Primer information
sTGFβRIIFc primer	Sequence (5'->3')	Length	Tm	GC%	Self complementarity	Self 3' complementarity
Forward primer	GCTGAATGGCAAGGAGTA	18	54.23	50	3	2
Reverse primer	TTGGCTTTGGAGATGGTT	18	53.85	44.44	2	0
Products on target templates	This primer is designed for the fusion protein (sTGFβRIIFc) sequence, and no match with Mus musculus mRNA is found
https://www.ncbi.nlm.nih.gov/tools/primer-blast/primertool.cgi?ctg_time=1701982889&job_key=-_ElhVf6WlJ9aMptxw3uX70W_22QBeRwkQ
Viral genome DNA primer	Sequence (5'->3')	Length	Tm	GC%	Self complementarity	Self 3' complementarity
Forward primer	CAGCGTAGCCCCGATGTAAG	20	60.6	60	4	0
Reverse primer	TTTTTGAGCAGCACCTTGCA	20	59.18	45	4	4
Products on target templates	This primer is designed for Ad5 viral genome DNA, and no match with Mus musculus mRNA is found
https://www.ncbi.nlm.nih.gov/tools/primer-blast/primertool.cgi?ctg_time=1701984058&job_key=e3GlBdf62lL9aEptRw1uXz0Wf20QBWRwEQ
Mouse TGFβ-1 primer	Sequence (5'->3')	Length	Tm	GC%	Self complementarity	Self 3' complementarity
Forward primer	GGCGGTGCTCGCTTTGTA	18	60.74	61.11	3	2
Reverse primer	CTCATAGATGGCGTTGTTGC	20	57.26	50	4	2
Products on target templates	>XM_036152883.1 PREDICTED: Mus musculus transforming growth factor, beta 1 (Tgfb1), transcript variant X1, mRNA
	Forward primer 1 GGCGGTGCTCGCTTTGTA 18
	Template 1113 .................. 1130
	Reverse primer 1 CTCATAGATGGCGTTGTTGC 20
	Template 1254 .................... 1235
	>NM_011577.2 Mus musculus transforming growth factor, beta 1 (Tgfb1), mRNA
	Forward primer 1 GGCGGTGCTCGCTTTGTA 18
	Template 1092 .................. 1109
	Reverse primer 1 CTCATAGATGGCGTTGTTGC 20
	Template 1233 .................... 1214
https://www.ncbi.nlm.nih.gov/tools/primer-blast/primertool.cgi?ctg_time=1701982094&job_key=RU-bO-j75VPCaXVseAxRXgIXQGwvBFtxLg
Mouse IL-2 primers	Sequence (5'->3')	Length	Tm	GC%	Self complementarity	Self 3' complementarity
Forward primer	TGAGTGCCAATTCGATGA	18	53.84	44.44	4	2
Reverse primer	AGGGCTTGTTGAGATGATGC	20	58.24	50	3	2
Products on target templates	>NM_008366.3 Mus musculus interleukin 2 (Il2), mRNA
	Forward primer 1 TGAGTGCCAATTCGATGA 18
	Template 462 .................. 479
	Reverse primer 1 AGGGCTTGTTGAGATGATGC 20
	Template 552 .................... 533
https://www.ncbi.nlm.nih.gov/tools/primer-blast/primertool.cgi?ctg_time=1701980388&job_key=xM4bBXJuf8ZY-GX9aJ1BzxKGUP0_lUvgPg
Mouse IL-4 primers	Sequence (5'->3')	Length	Tm	GC%	Self complementarity	Self 3' complementarity
Forward primer	TCCTGCTCTTCTTTCTCG	18	53.58	50	2	2
Reverse primer	TTCTCCTGTGACCTCGTT	18	54.98	50	3	0
Products on target templates	>NM_021283.2 Mus musculus interleukin 4 (Il4), transcript variant 1, mRNA
	Forward primer 1 TCCTGCTCTTCTTTCTCG 18
	Template 88 .................. 105
	Reverse primer 1 TTCTCCTGTGACCTCGTT 18
	Template 188 .................. 171
https://www.ncbi.nlm.nih.gov/tools/primer-blast/primertool.cgi?ctg_time=1701986581&job_key=urBlew9tAsUl-xj-FZ48zG-FLf5CljbjQw
Mouse IL-6 primers	Sequence (5'->3')	Length	Tm	GC%	Self complementarity	Self 3' complementarity
Forward primer	GCTACCTGGAGTACATGAAGAACA	24	60.08	45.83	5	2
Reverse primer	GGTCCTTAGCCACTCCTTCTG	21	59.79	57.14	3	1
Products on target templates	>NM_001314054.1 Mus musculus interleukin 6 (Il6), transcript variant 2, mRNA
	Forward primer 1 GCTACCTGGAGTACATGAAGAACA 24
	Template 443 ........................ 466
	Reverse primer 1 GGTCCTTAGCCACTCCTTCTG 21
	Template 581 ..................... 561
	>NM_031168.2 Mus musculus interleukin 6 (Il6), transcript variant 1, mRNA
	Forward primer 1 GCTACCTGGAGTACATGAAGAACA 24
	Template 443 ........................ 466
	Reverse primer 1 GGTCCTTAGCCACTCCTTCTG 21
	Template 639 ..................... 619
https://www.ncbi.nlm.nih.gov/tools/primer-blast/primertool.cgi?ctg_time=1701986964&job_key=1d8Lq0fESmxtVtpT1zP-Ya0o71OAO_ROgQ
Mouse IL-12 primers	Sequence (5'->3')	Length	Tm	GC%	Self complementarity	Self 3' complementarity
Forward primer	CCCTCCTAAACCACCTCA	18	54.99	55.56	2	1
Reverse primer	GGGACTGGCTAAGACACC	18	56.64	61.11	5	1
Products on target templates	>NM_001159424.3 Mus musculus interleukin 12a (Il12a), transcript variant 1, mRNA
	Forward primer 1 CCCTCCTAAACCACCTCA 18
	Template 199 .................. 216
	Reverse primer 1 GGGACTGGCTAAGACACC 18
	Template 270 .................. 253
	>NM_001410418.1 Mus musculus interleukin 12a (Il12a), transcript variant 4, mRNA
	Forward primer 1 CCCTCCTAAACCACCTCA 18
	Template 118 .................. 135
	Reverse primer 1 GGGACTGGCTAAGACACC 18
	Template 189 .................. 172
	>NM_008351.4 Mus musculus interleukin 12a (Il12a), transcript variant 2, mRNA
	Forward primer 1 CCCTCCTAAACCACCTCA 18
	Template 240 .................. 257
	Reverse primer 1 GGGACTGGCTAAGACACC 18
	Template 311 .................. 294
	>NM_001410417.1 Mus musculus interleukin 12a (Il12a), transcript variant 3, mRNA
	Forward primer 1 CCCTCCTAAACCACCTCA 18
	Template 240 .................. 257
	Reverse primer 1 GGGACTGGCTAAGACACC 18
	Template 311 .................. 294
https://www.ncbi.nlm.nih.gov/tools/primer-blast/primertool.cgi?ctg_time=1701985041&job_key=BgzZx7Jsv8SY-qX_qJ-BzdKEkP__l4vi_g
Mouse IFN-γ primers	Sequence (5'->3')	Length	Tm	GC%	Self complementarity	Self 3' complementarity
Forward primer	ACTACCTTCTTCAGCAACAGCAA	23	60.43	43.48	2	0
Reverse primer	CTGGTGGACCACTCGGATGA	20	61.26	60	7	1
Products on target templates	>NM_008337.4 Mus musculus interferon gamma (Ifng), mRNA
	Forward primer 1 ACTACCTTCTTCAGCAACAGCAA 23
	Template 407 ....................... 429
	Reverse primer 1 CTGGTGGACCACTCGGATGA 20
	Template 529 .................... 510
https://www.ncbi.nlm.nih.gov/tools/primer-blast/primertool.cgi?ctg_time=1701985713&job_key=WFKHmexs4cTG-vv_9p_fzYyEzv-hl9XioA
Mouse TNF-α primers	Sequence (5'->3')	Length	Tm	GC%	Self complementarity	Self 3' complementarity
Forward primer	CGTGGAACTGGCAGAAGA	18	56.91	55.56	5	0
Reverse primer	ACAGAAGAGCGTGGTGGC	18	59.97	61.11	2	2
Products on target templates	>NM_001278601.1 Mus musculus tumor necrosis factor (Tnf), transcript variant 2, mRNA
	Forward primer 1 CGTGGAACTGGCAGAAGA 18
	Template 194 .................. 211
	Reverse primer 1 ACAGAAGAGCGTGGTGGC 18
	Template 314 .................. 297
	>NM_013693.3 Mus musculus tumor necrosis factor (Tnf), transcript variant 1, mRNA
	Forward primer 1 CGTGGAACTGGCAGAAGA 18
	Template 194 .................. 211
	Reverse primer 1 ACAGAAGAGCGTGGTGGC 18
	Template 314 .................. 297
https://www.ncbi.nlm.nih.gov/tools/primer-blast/primertool.cgi?ctg_time=1701987763&job_key=HhTAYIzEgWymVhFTHDM1YWYoJFNLOz9OSg
Mouse GAPDH primers	Sequence (5'->3')	Length	Tm	GC%	Self complementarity	Self 3' complementarity
Forward primer	ACCACAGTCCATGCCATCAC	20	60.32	55	5	3
Reverse primer	TCCACCACCCTGTTGCTGTA	20	61.06	55	4	4
Products on target templates	>NM_001289726.2 Mus musculus glyceraldehyde-3-phosphate dehydrogenase (Gapdh), transcript variant 1, mRNA
	Forward primer 1 ACCACAGTCCATGCCATCAC 20
	Template 632 .................... 651
	Reverse primer 1 TCCACCACCCTGTTGCTGTA 20
	Template 1083 .................... 1064
	It also matches transcript variant 2, 3, 4, 5, 6, 7, 8 of Mus musculus GAPDH mRNA with the same product length (452)
https://www.ncbi.nlm.nih.gov/tools/primer-blast/primertool.cgi?ctg_time=1701991639&job_key=6OI2ldD_3Vf6adhs1Qz8Xq8X7WyCBPZxgw

## Sheet: Table 2 Toxicity profiles 
	Hepatic and systemic toxicity			Proinflammatory cytokine responses
	LDH	ALT	AST	IL-4	IL-6	IL-10	IL-2	TNF-α	IL-12	IFN-γ
Buffer									*	*
Ad(E-).null
Ad.sT	*	**		**	*	*	*	**
AdLyp.sT	*				*			*
mHAd.sT
Significant differences were obtained by comparing to mHAdLyp.sT by One-Way ANOVA with Dunn’s multiple comparisons tests
